# Supplementary material for: Small molecule therapeutics for COVID-19: repurposing of inhaled furosemide
Source: PeerJ. 2020 Jul 7;8:e9533. doi: 10.7717/peerj.9533 (PMC7350920; doi:10.7717/peerj.9533)
Supplement: Supplemental Information 16 [file peerj-08-9533-s016.zip]

Archive with 3 entries (2 files):
- RAW data.xlsx
- Western Blot/
- Western Blot/Western Blot analysis.xlsx
