# Supplementary material for: Small molecule therapeutics for COVID-19: repurposing of inhaled furosemide
Source: PeerJ. 2020 Jul 7;8:e9533. doi: 10.7717/peerj.9533 (PMC7350920; doi:10.7717/peerj.9533)
Supplement: Supplemental Information 16 [file peerj-08-9533-s016.zip › RAW data.xlsx]

## Sheet: RAW264.7 Figure 2
		NO production from LPS treated RAW264.7
		Control			Furosemide			LPS			LPS + Furosemide
		0	0	0	0	0	0	53.5	51.8333	50.2778	49.0556	45.9444	47.5	uM
		TNF-alpha production from LPS treated RAW264.7
		Control			Furosemide			LPS			LPS + Furosemide
		376.049	302.8	360.855	325.49	294.192	304.734	9097.09	8328.9	8304.49	5988.98	7181.02	7548.3	pg/mL

## Sheet: Flow cytometry Figure 3
		Control - F	Control + F	IL-4 - F	IL-4 + F	LPS - F	LPS + F
	Cell number of TLR4+ cells	1219.52	1857.73	2147.08	3887	25214.4	1247.9

## Sheet: THP-1 IL-1B Figure 4
	IL-1beta from LPS treated THP-1 macrophage
	LPS						LPS + Furosemide
	1243.73	693.02	749.711	648.477	798.303	778.056	676.822	806.401	652.527	765.908	656.576	676.822	pg/mL

## Sheet: THP-1 anti-inflammatory Figure5
			IL-4
			DMSO		Furosemide
			21.81	17.73	22.99	27.01	pg/mL
			IL-1Ra
			DMSO		Furosemide
			25.31	25.8	144.26	168.56	pg/mL
			Arginase
			DMSO		Furosemide
			11.54	12.15	73.7	86.04	pg/mL

## Sheet: SIM-A9 Figure 6
S
			NO production
			DMSO						Furosemide
			6.2118	6.8258	6.5188	6.6723	10.0493	10.3563	3.7558	3.9093	3.7558	3.9093	6.2118	6.0583	uM
			IL-6 production
			DMSO						Furosemide
			977.15	961.324	1484.89	950.774	1023.31	1405.76	412.704	555.134	775.374	399.515	548.54	764.823	pg/mL
			TNF-alpha production
			DMSO						Furosemide
			1021.45	1111.62		1202.99	1063.53		841.118	991.398		823.084	901.23		pg/mL
