# Supplementary material for: Small molecule therapeutics for COVID-19: repurposing of inhaled furosemide
Source: PeerJ. 2020 Jul 7;8:e9533. doi: 10.7717/peerj.9533 (PMC7350920; doi:10.7717/peerj.9533)
Supplement: Supplemental Information 16 [file peerj-08-9533-s016.zip › Western Blot/Western Blot analysis.xlsx]

## Sheet: Sheet1
		GAPDH			iNOS
			Percent			Percent	Ratio	Normalized
	DMSO	8604.42	7.708
	LPS+IFNϒ	9220.42	8.26		14183.9	34.013	4.41269	1
	IL-4	6758.5	6.055
	Aβ	7396.83	6.626
	LPS+IFNϒ+Aβ	6444.3	5.773		9476.45	22.725	3.93643	0.89207
	IL-4+Aβ	7559.26	6.772
	Furosemide only	8727.74	7.819
Furosemide	LPS+IFNϒ	6205.15	5.559		9042.74	21.685	3.90088	0.884015
	IL-4	10308	9.234
	Aβ	9176.76	8.221
	LPS+IFNϒ+Aβ	11321.2	10.142		8998.17	21.578	2.12759	0.482152
	IL-4+Aβ	19904.8	17.831
		iNOS
	DMSO
	LPS+IFNϒ	1
	Furosemide only
	LPS+IFNϒ	0.884015
